# Supplementary material for: Pincer-cobalt boosts divergent alkene carbonylation under tandem electro-thermo-catalysis
Source: Nat Commun. 2025 Oct 2;16:8803. doi: 10.1038/s41467-025-63875-4 (PMC12491415; doi:10.1038/s41467-025-63875-4)
Supplement: Supplementary file 3 — Source data [file 41467_2025_63875_MOESM3_ESM.xlsx]

## Sheet: coordinates
Optimized Coordinates Information
4I
C	-1.85334	-1.70227	1.13966
C	-3.11979	-2.28854	1.1961
C	-3.7427	-2.55953	-0.023759
C	-3.1123	-2.27584	-1.23687
C	-1.84625	-1.69027	-1.16659
N	-1.26277	-1.39281	-0.010077
H	-4.72806	-3.01499	-0.029167
H	-3.59805	-2.53511	2.13619
H	-3.58466	-2.51276	-2.1824
N	-1.06217	-1.39647	2.26014
C	-1.31363	-1.52227	3.60027
C	0.739525	-0.764758	3.23967
C	-0.175466	-1.12346	4.26093
H	-2.26401	-1.87728	3.96896
H	1.75375	-0.396809	3.31368
H	-0.019201	-1.09236	5.32889
N	-1.04809	-1.37327	-2.27889
C	-1.29195	-1.48359	-3.6218
C	-0.149246	-1.07949	-4.27129
H	-2.24087	-1.83247	-3.99998
C	0.760431	-0.734086	-3.24071
H	0.013275	-1.03658	-5.33791
H	1.77574	-0.367245	-3.30469
N	0.20425	-0.931074	2.0397
N	0.217832	-0.912711	-2.04582
Co	0.562357	-0.109153	0.002804
I	3.24873	-0.145497	0.009904
C	-0.450111	1.65208	0.006487
C	0.32043	2.83578	-0.013804
C	-1.84657	1.84122	0.023607
C	-0.259279	4.10761	-0.016342
H	1.40712	2.76563	-0.031901
C	-2.43584	3.10928	0.021807
H	-2.5164	0.97978	0.034434
C	-1.65048	4.26832	0.004931
H	0.379792	4.99	-0.036537
H	-3.522	3.20175	0.031977
C	-2.27882	5.64332	0.033627
H	-3.31145	5.62114	-0.332797
H	-2.30478	6.05396	1.0528
H	-1.71776	6.35514	-0.58317
2I
C	1.07011	1.16485	1.89857
C	1.7187	1.22891	3.13189
C	2.03397	0.007038	3.73725
C	1.72071	-1.21705	3.13533
C	1.072	-1.15754	1.90185
N	0.762262	0.002614	1.33725
H	2.54219	0.008804	4.69635
H	1.97829	2.16991	3.60206
H	1.98185	-2.15629	3.60816
N	0.671481	2.24819	1.09503
C	0.781407	3.59852	1.28732
C	-0.178102	3.15408	-0.662646
C	0.244084	4.21055	0.18026
H	1.22733	4.00429	2.18253
H	-0.644603	3.19756	-1.63603
H	0.166511	5.2712	-0.005467
N	0.675141	-2.2438	1.10141
C	0.786995	-3.5934	1.29767
C	0.250512	-4.20946	0.192451
H	1.23352	-3.99589	2.19406
C	-0.173277	-3.15609	-0.653528
H	0.174404	-5.27076	0.009868
H	-0.639921	-3.20315	-1.62667
N	0.078698	1.97513	-0.11767
N	0.081932	-1.97517	-0.112087
Co	-0.054085	-0.000725	-0.493986
I	2.20367	-0.000923	-2.00787
C	-1.98441	-0.002101	-0.262483
C	-2.76935	-0.01158	-1.43025
C	-2.67435	-0.000221	0.960023
C	-4.16728	-0.017634	-1.3769
H	-2.29036	-0.019482	-2.41073
C	-4.07198	-0.006294	1.01682
H	-2.11931	0.000878	1.89864
C	-4.84478	-0.011623	-0.151191
H	-4.73949	-0.029031	-2.30401
H	-4.57061	-0.008772	1.98581
C	-6.35583	0.014714	-0.092009
H	-6.73027	-0.454001	0.825241
H	-6.74437	1.04271	-0.110987
H	-6.80082	-0.51217	-0.943907
4II
C	-2.72483	-1.27716	-0.640812
C	-3.42726	-2.47873	-0.760763
C	-3.22526	-3.43023	0.23786
C	-2.36593	-3.18212	1.31409
C	-1.72147	-1.94699	1.3256
N	-1.90334	-1.03666	0.376268
H	-3.7463	-4.38086	0.181628
H	-4.09526	-2.67238	-1.59113
H	-2.21137	-3.92153	2.09052
N	-2.84446	-0.184484	-1.51525
C	-3.58444	-0.020308	-2.65119
C	-2.40314	1.80119	-2.20308
C	-3.32663	1.2486	-3.12066
H	-4.22298	-0.803528	-3.03022
H	-1.93135	2.77412	-2.19248
H	-3.74386	1.71488	-4.00063
N	-0.815784	-1.51676	2.31703
C	-0.419756	-2.10067	3.48779
C	0.452909	-1.22854	4.09865
H	-0.789301	-3.06835	3.79162
C	0.537433	-0.118327	3.22485
H	0.957888	-1.3668	5.04299
H	1.10813	0.795657	3.31634
N	-2.11673	0.937013	-1.23711
N	-0.226637	-0.293941	2.15496
Co	-0.434355	0.567016	0.120239
I	0.371447	3.07271	0.595319
C	0.56076	-0.777906	-1.12758
C	2.0595	-0.955552	-1.14494
C	2.89885	-0.110182	-0.409945
C	2.63998	-1.99504	-1.89396
C	4.2828	-0.296098	-0.423448
H	2.4684	0.712663	0.155511
C	4.01609	-2.18073	-1.89925
H	1.98213	-2.64458	-2.46428
C	4.86365	-1.33142	-1.16451
H	4.92046	0.376608	0.146141
H	4.4505	-2.99248	-2.48062
O	-0.109675	-1.47758	-1.89261
C	6.36128	-1.52888	-1.19394
H	6.63282	-2.57189	-0.990038
H	6.7761	-1.27734	-2.17903
H	6.86367	-0.898216	-0.453584
2II
C	-2.4599	0.564296	-1.55637
C	-3.56164	0.272676	-2.3601
C	-4.09432	-1.0157	-2.25023
C	-3.53025	-1.96945	-1.39711
C	-2.43025	-1.56123	-0.643193
N	-1.95785	-0.32326	-0.707695
H	-4.95019	-1.28924	-2.85923
H	-3.9785	0.99389	-3.05294
H	-3.9226	-2.97818	-1.34744
N	-1.74091	1.7746	-1.53952
C	-2.00485	2.98073	-2.12767
C	-0.134507	3.07408	-0.940264
C	-0.992014	3.83815	-1.76701
H	-2.88638	3.13072	-2.73215
H	0.771124	3.36957	-0.430539
H	-0.883538	4.87474	-2.04871
N	-1.68291	-2.36491	0.238437
C	-1.91311	-3.6271	0.711856
C	-0.883371	-3.93239	1.57065
H	-2.78545	-4.18884	0.414496
C	-0.051535	-2.78756	1.5757
H	-0.74793	-4.84721	2.12779
H	0.856748	-2.60062	2.13013
N	-0.581047	1.83333	-0.80341
N	-0.52826	-1.84492	0.77462
Co	-0.195826	0.089773	0.194827
I	-0.372348	1.15667	2.68087
C	0.881792	-0.528782	-1.28014
C	2.37908	-0.450468	-1.09815
C	2.95242	0.054718	0.076618
C	3.22699	-0.897054	-2.12653
C	4.33962	0.112542	0.218716
H	2.31637	0.403934	0.888967
C	4.60709	-0.837352	-1.97838
H	2.77487	-1.28972	-3.03233
C	5.18856	-0.328954	-0.803482
H	4.76719	0.505559	1.13829
H	5.25122	-1.18982	-2.78191
O	0.418913	-0.96961	-2.32353
C	6.69032	-0.247725	-0.661649
H	7.17546	-1.17034	-1.00124
H	7.10173	0.57217	-1.26554
H	6.98631	-0.071431	0.377314
3II'
C	1.0191	-0.296552	0.155193
Co	-1.06133	-0.005399	-0.138888
C	2.97168	3.56903	-0.225865
C	2.6053	2.80982	-1.3478
C	1.98779	1.56946	-1.21402
H	1.84917	1.43202	2.17826
H	2.95224	3.59661	1.92896
H	2.81295	3.19289	-2.34511
H	1.70559	1.01375	-2.10292
S	2.65665	-2.46578	0.963584
C	4.11877	-1.62287	0.351179
C	5.05213	-1.12699	1.26339
C	4.31985	-1.49845	-1.02443
C	6.19149	-0.483683	0.784712
H	4.89753	-1.2685	2.32819
C	5.46627	-0.853291	-1.48464
H	3.5984	-1.91997	-1.71605
C	6.41284	-0.330552	-0.591917
H	6.92565	-0.102222	1.4903
H	5.63069	-0.759251	-2.55526
C	7.63515	0.395646	-1.10182
H	8.46982	0.321551	-0.396968
H	7.96612	-0.004209	-2.06606
H	7.42403	1.46349	-1.24771
O	2.99858	-3.09427	2.25397
O	2.13009	-3.29194	-0.148069
C	1.69872	1.02266	0.055141
H	1.0836	-0.848031	-0.785874
C	3.67931	4.89559	-0.373887
H	4.76694	4.76163	-0.455617
H	3.3536	5.42767	-1.27482
H	3.49867	5.54668	0.488532
C	-3.85092	-1.26896	-0.305906
C	-5.24534	-1.35875	-0.330932
C	-5.96484	-0.168564	-0.394609
C	-5.30652	1.05817	-0.439293
C	-3.91123	1.03673	-0.402084
N	-3.20965	-0.096305	-0.317108
H	-7.04977	-0.197012	-0.414172
H	-5.7522	-2.31459	-0.297288
H	-5.86071	1.98584	-0.5021
N	-3.02547	-2.40344	-0.293495
C	-3.35929	-3.71591	-0.522098
C	-1.16821	-3.47899	-0.280673
C	-2.19048	-4.43428	-0.514
H	-4.37975	-4.02293	-0.689502
H	-0.095111	-3.62394	-0.222561
H	-2.07609	-5.49705	-0.666768
N	-3.13372	2.20424	-0.48565
C	-3.52727	3.50164	-0.695546
C	-2.38414	4.25586	-0.796547
H	-4.5675	3.77784	-0.765944
C	-1.31934	3.33318	-0.641809
H	-2.31852	5.32017	-0.966501
H	-0.251732	3.50424	-0.667687
N	-1.67414	-2.26134	-0.149693
N	-1.7758	2.10514	-0.456027
C	2.68493	3.03333	1.03686
I	-1.01631	-0.258594	-2.96266
C	2.06439	1.79317	1.17803
C	-1.18406	0.274933	1.87535
C	-0.982973	1.51879	2.49062
C	-1.62188	-0.775626	2.69775
C	-1.21324	1.70543	3.85773
H	-0.621792	2.36317	1.91154
C	-1.86068	-0.587895	4.06384
H	-1.7723	-1.77001	2.28451
C	-1.66322	0.657529	4.67052
H	-1.03439	2.68541	4.29888
H	-2.19703	-1.43073	4.66628
C	-1.94255	0.868402	6.14117
H	-2.98006	1.18781	6.3125
H	-1.78955	-0.052417	6.71486
H	-1.29326	1.64192	6.56642
C	1.37834	-1.19218	1.32315
H	0.554453	-1.8352	1.64213
H	1.72715	-0.656417	2.20716
1II'
C	0.823192	-0.241394	-0.236694
Co	-1.20286	0.032454	-0.078265
C	3.15549	2.76783	1.89745
C	2.70763	2.96918	0.582696
C	1.97623	1.99571	-0.0929
H	1.86176	-0.349977	2.35656
H	3.16176	1.3555	3.52447
H	2.93834	3.90448	0.075952
H	1.63266	2.19237	-1.10377
S	2.55023	-2.34713	-1.1225
C	4.06284	-1.41279	-0.866447
C	4.94318	-1.80866	0.142206
C	4.36231	-0.334647	-1.70002
C	6.12854	-1.09963	0.3245
H	4.71195	-2.6753	0.753007
C	5.55373	0.361351	-1.50469
H	3.67963	-0.063717	-2.49787
C	6.44886	-0.00273	-0.488818
H	6.82136	-1.40841	1.1037
H	5.79424	1.19861	-2.15533
C	7.72151	0.779598	-0.265172
H	8.50335	0.156281	0.181226
H	8.10847	1.19287	-1.20261
H	7.54842	1.62402	0.415462
O	2.80669	-3.737	-0.694388
O	2.10284	-2.07554	-2.51182
C	1.64176	0.766627	0.512837
H	0.878132	-0.017115	-1.30584
C	3.98246	3.8111	2.61272
H	5.04067	3.75256	2.32253
H	3.64287	4.82641	2.37715
H	3.93788	3.68348	3.69992
C	-3.8585	-0.541767	-0.937359
C	-5.25075	-0.489675	-0.976119
C	-5.87158	0.405998	-0.101
C	-5.13082	1.21723	0.762782
C	-3.74406	1.08255	0.715104
N	-3.15491	0.216499	-0.101538
H	-6.95443	0.479342	-0.098275
H	-5.8289	-1.10554	-1.65404
H	-5.61692	1.92081	1.42739
N	-3.02687	-1.32299	-1.74504
C	-3.29857	-2.10769	-2.83173
C	-1.10432	-1.95339	-2.50017
C	-2.09294	-2.53317	-3.33262
H	-4.31265	-2.28445	-3.15626
H	-0.024583	-2.02537	-2.57836
H	-1.92768	-3.16767	-4.19007
N	-2.80552	1.81932	1.44372
C	-2.96182	2.88833	2.28097
C	-1.70345	3.31973	2.62098
H	-3.94163	3.251	2.55154
C	-0.810748	2.46118	1.93543
H	-1.44808	4.14607	3.26684
H	0.267626	2.46921	1.9261
N	-1.66654	-1.22679	-1.54354
N	-1.47089	1.55816	1.2247
C	2.83178	1.54866	2.50518
I	-1.34081	2.07359	-2.14311
C	2.09594	0.571084	1.8317
C	-1.34879	-1.30108	1.37191
C	-0.953189	-1.00829	2.68835
C	-1.88187	-2.58532	1.16002
C	-1.07797	-1.93941	3.72468
H	-0.515144	-0.044951	2.92639
C	-2.01006	-3.51647	2.19625
H	-2.18828	-2.90251	0.167194
C	-1.61367	-3.21277	3.50267
H	-0.744607	-1.6661	4.72523
H	-2.41933	-4.50143	1.97551
C	-1.77543	-4.20873	4.62807
H	-2.75504	-4.1108	5.11657
H	-1.69722	-5.23979	4.26567
H	-1.01351	-4.06604	5.40252
C	1.24452	-1.68922	-0.005454
H	0.450017	-2.41136	-0.209892
H	1.59347	-1.89972	1.00675
3III'
C	2.09805	0.804521	1.04102
Co	-1.99286	-0.389335	-0.393423
C	0.702307	1.07138	1.6243
C	2.73415	2.91007	-2.0762
C	2.33916	1.87768	-1.224
H	3.5405	3.13171	1.69429
H	4.20837	4.94476	0.19541
H	2.51945	2.83216	-3.14021
H	1.8166	1.01434	-1.63193
S	4.67764	-0.259327	1.85116
C	4.3628	-1.64305	0.751862
C	4.39395	-1.44465	-0.63095
C	4.08875	-2.90046	1.29273
C	4.12318	-2.51883	-1.47468
H	4.63231	-0.464824	-1.03101
C	3.82223	-3.96421	0.431537
H	4.10841	-3.04218	2.36861
C	3.82254	-3.78894	-0.959584
H	4.13865	-2.36846	-2.55098
H	3.61334	-4.9476	0.845846
C	3.48367	-4.92948	-1.88854
H	2.46283	-4.81785	-2.27617
H	4.15709	-4.95593	-2.75256
H	3.54467	-5.89626	-1.37862
O	5.45927	0.745367	1.11193
O	5.1685	-0.794504	3.13495
C	2.60498	1.93556	0.152287
H	1.99699	-0.083513	0.406366
C	3.87518	5.13397	-2.51563
H	3.22836	5.21654	-3.39597
H	3.88925	6.10694	-2.01201
H	4.89404	4.94279	-2.87853
C	-4.80788	-0.864222	0.334597
C	-6.15412	-0.593614	0.554363
C	-6.61095	0.699087	0.279109
C	-5.72189	1.67156	-0.190591
C	-4.39342	1.30202	-0.373549
N	-3.93477	0.057599	-0.12256
H	-7.65442	0.950122	0.436658
H	-6.82808	-1.35341	0.932008
H	-6.06051	2.67955	-0.39846
N	-4.21448	-2.11949	0.562714
C	-4.78034	-3.32562	0.880012
C	-2.58607	-3.51688	0.635558
C	-3.75839	-4.24638	0.940307
H	-5.84511	-3.43476	1.01739
H	-1.56489	-3.85995	0.545985
H	-3.84446	-5.30013	1.16071
N	-3.39392	2.17471	-0.835548
C	-3.47802	3.47344	-1.26289
C	-2.20674	3.86371	-1.61476
H	-4.41843	4.00187	-1.29201
C	-1.39146	2.73236	-1.37438
H	-1.90342	4.82735	-1.99643
H	-0.326919	2.61294	-1.51896
N	-2.8597	-2.23587	0.411075
N	-2.10579	1.71568	-0.906213
C	3.67582	4.08891	-0.213791
I	-0.25759	-1.44803	-2.11743
C	3.2862	3.05743	0.641095
C	3.41066	4.03543	-1.58757
C	0.286982	2.33631	2.04307
C	-0.182446	-0.007529	1.81631
C	-0.96097	2.52298	2.64882
H	0.938288	3.19258	1.89581
C	-1.42429	0.180608	2.42987
H	0.125612	-1.00848	1.52415
C	-1.83562	1.45507	2.85886
H	-1.24918	3.5212	2.97167
H	-2.06561	-0.679175	2.60561
C	-3.17723	1.65058	3.52654
H	-4.00428	1.47815	2.82541
H	-3.31451	0.952921	4.36183
H	-3.28262	2.66695	3.91947
C	3.01553	0.420422	2.22452
H	2.53822	-0.353188	2.8324
H	3.22729	1.26931	2.88299
1III'
C	3.05196	1.01784	-0.253347
Co	-2.96733	-0.520297	0.525919
C	2.8085	2.02795	0.876219
C	0.103426	1.0061	-2.67241
C	0.935414	0.737054	-1.586
H	3.62216	2.59055	-2.52097
H	2.14634	3.07684	-4.40831
H	-0.878521	0.538579	-2.71388
H	0.581247	0.072116	-0.800911
S	5.2015	-0.477341	-1.48386
C	4.56689	-1.93676	-0.650273
C	3.32669	-2.46144	-1.02669
C	5.31446	-2.52117	0.372753
C	2.82702	-3.57105	-0.349946
H	2.76967	-2.00521	-1.83848
C	4.80042	-3.63613	1.0352
H	6.28886	-2.11736	0.628383
C	3.55079	-4.17089	0.693106
H	1.85613	-3.97215	-0.628572
H	5.3797	-4.0986	1.83062
C	2.98277	-5.36254	1.42641
H	2.04484	-5.09978	1.93083
H	2.75754	-6.18369	0.735016
H	3.6794	-5.73926	2.18169
O	4.60029	-0.417465	-2.82591
O	6.66641	-0.452977	-1.31544
C	2.21353	1.306	-1.49537
H	2.72583	0.045926	0.133988
C	-0.367183	2.11375	-4.90692
H	-1.42822	2.01178	-4.6531
H	-0.210389	3.11989	-5.31192
H	-0.157584	1.40291	-5.71767
C	-5.4147	-0.04599	-0.682063
C	-6.46278	0.702554	-1.20108
C	-6.35384	2.0975	-1.14211
C	-5.22309	2.70159	-0.57794
C	-4.22642	1.86956	-0.085133
N	-4.3176	0.521446	-0.133878
H	-7.15239	2.71592	-1.53735
H	-7.33319	0.225245	-1.6363
H	-5.12918	3.78023	-0.528204
N	-5.30528	-1.43881	-0.634468
C	-6.12043	-2.45874	-1.03848
C	-4.25457	-3.25404	-0.121537
C	-5.47551	-3.63497	-0.723715
H	-7.07363	-2.26638	-1.50719
H	-3.45055	-3.85823	0.272706
H	-5.83251	-4.63821	-0.90199
N	-3.02231	2.24578	0.512602
C	-2.44904	3.45637	0.790337
C	-1.23906	3.19829	1.39387
H	-2.94116	4.38283	0.535625
C	-1.13435	1.78947	1.4542
H	-0.507731	3.9154	1.73433
H	-0.339561	1.17355	1.84668
N	-4.149	-1.92817	-0.066474
N	-2.20773	1.21121	0.92242
C	1.79237	2.42179	-3.61497
I	-1.02349	-2.01459	1.42067
C	2.62932	2.1503	-2.53239
C	0.516067	1.85369	-3.70831
C	2.78846	3.41006	0.653969
C	2.63933	1.57249	2.1918
C	2.6163	4.30377	1.71261
H	2.88946	3.79468	-0.356864
C	2.46125	2.46722	3.24752
H	2.64061	0.503116	2.39274
C	2.45432	3.85191	3.02944
H	2.60978	5.37311	1.51054
H	2.32562	2.08176	4.25582
C	2.30481	4.8213	4.1798
H	1.59794	4.44991	4.93028
H	3.26321	4.98121	4.69175
H	1.95284	5.80045	3.83767
C	4.57726	0.921232	-0.475804
H	5.0901	0.814641	0.484247
H	4.98995	1.80568	-0.9717
3IV
C	-1.15262	-0.268445	-0.323278
C	1.41395	0.522445	-1.72358
Co	0.92431	-0.46913	0.026037
C	-2.75617	3.15154	1.84193
C	-2.53289	1.9141	2.46553
C	-2.02597	0.825245	1.76089
H	-1.69555	2.30182	-1.28166
H	-2.60013	4.19476	-0.037153
H	-2.76879	1.79648	3.52172
H	-1.8527	-0.114818	2.27668
S	-2.94339	-1.5506	-2.11817
C	-4.34948	-0.907713	-1.20416
C	-5.15082	0.074986	-1.78803
C	-4.6426	-1.41733	0.061863
C	-6.24875	0.562136	-1.0818
H	-4.93	0.429343	-2.78975
C	-5.74538	-0.918706	0.752839
H	-4.02656	-2.20431	0.483387
C	-6.55847	0.080211	0.198413
H	-6.88123	1.3218	-1.53492
H	-5.98114	-1.31641	1.73691
C	-7.73211	0.635293	0.970486
H	-8.5036	1.02937	0.300826
H	-8.19073	-0.128713	1.60714
H	-7.41641	1.45779	1.62623
O	-3.24513	-1.43531	-3.55795
O	-2.61084	-2.86974	-1.53179
C	-1.70874	0.917395	0.387754
H	-1.35507	-1.18488	0.235948
C	-3.34591	4.31752	2.60041
H	-4.44311	4.26362	2.62873
H	-3.00024	4.33868	3.6403
H	-3.0818	5.27433	2.13659
C	3.54008	-1.95081	-0.460103
C	4.91057	-2.22597	-0.463071
C	5.73902	-1.36672	0.253758
C	5.20779	-0.291862	0.965176
C	3.82618	-0.108285	0.902318
N	3.02667	-0.893027	0.177127
H	6.80911	-1.54757	0.275412
H	5.31497	-3.08267	-0.986738
H	5.84393	0.361381	1.54866
N	2.59313	-2.76954	-1.0814
C	2.76141	-3.94472	-1.77176
C	0.609558	-3.46217	-1.52039
C	1.50798	-4.4125	-2.07304
H	3.74033	-4.34637	-1.98206
H	-0.474634	-3.45829	-1.52791
H	1.25941	-5.31502	-2.61104
N	3.15066	0.891714	1.62073
C	3.62565	1.76353	2.56541
C	2.53869	2.42822	3.07993
H	4.67622	1.83039	2.80089
C	1.42049	1.8902	2.39852
H	2.54232	3.18616	3.84895
H	0.369458	2.11771	2.51356
N	1.26793	-2.48047	-0.927215
N	1.79293	0.967456	1.52432
C	-2.44146	3.25051	0.480591
I	0.579706	-2.10498	2.46319
C	-1.9319	2.16409	-0.23015
C	1.84554	1.95882	-1.83436
C	1.39715	2.95792	-0.96321
C	2.70921	2.31593	-2.88751
C	1.80168	4.28163	-1.14063
H	0.706319	2.70833	-0.168776
C	3.12554	3.6319	-3.04267
H	3.03511	1.54449	-3.57824
C	2.67867	4.64028	-2.17124
H	1.42684	5.04857	-0.466724
H	3.79865	3.89011	-3.85772
O	1.49337	-0.196325	-2.70343
C	3.14419	6.06669	-2.34219
H	4.18379	6.18699	-2.00928
H	3.10666	6.37633	-3.39298
H	2.52985	6.76188	-1.76147
C	-1.50997	-0.44501	-1.78676
H	-0.732181	-0.953674	-2.36661
H	-1.73491	0.488476	-2.3075
1IV
C	-0.93136	-0.457883	-0.277187
C	1.41145	0.705986	-1.66598
Co	1.1183	-0.414731	-0.085589
C	-3.10425	1.9434	2.65702
C	-2.58277	0.677003	2.96506
C	-1.90518	-0.081699	2.01492
H	-2.14384	2.06042	-0.606367
H	-3.31941	3.38148	1.06804
H	-2.71131	0.273983	3.96804
H	-1.49955	-1.04849	2.29598
S	-2.80323	-1.41044	-2.23179
C	-4.27443	-0.87716	-1.34865
C	-5.07889	0.11584	-1.9102
C	-4.61769	-1.48221	-0.138847
C	-6.23061	0.517461	-1.23624
H	-4.81678	0.542985	-2.87272
C	-5.77334	-1.06862	0.520527
H	-3.99661	-2.27409	0.264885
C	-6.59108	-0.060704	-0.010536
H	-6.86555	1.28449	-1.67338
H	-6.04715	-1.5401	1.46121
C	-7.82385	0.40152	0.730019
H	-8.56955	0.821156	0.046819
H	-8.29176	-0.420335	1.28239
H	-7.5731	1.18244	1.4605
O	-3.03058	-1.14954	-3.66709
O	-2.49124	-2.78484	-1.7688
C	-1.69892	0.386079	0.699368
H	-1.00743	-1.5026	0.0393
C	-3.86443	2.74936	3.68475
H	-4.87732	2.35223	3.83724
H	-3.3662	2.73176	4.66143
H	-3.96759	3.79583	3.37793
C	3.65881	-1.55391	-0.652931
C	5.04557	-1.70065	-0.635612
C	5.7684	-0.794305	0.14416
C	5.13269	0.207857	0.883776
C	3.7438	0.265141	0.794015
N	3.05766	-0.582199	0.032848
H	6.8498	-0.87707	0.1858
H	5.54332	-2.48728	-1.18908
H	5.69733	0.895489	1.50125
N	2.73779	-2.3723	-1.30432
C	2.89952	-3.53344	-2.01074
C	0.742851	-3.05711	-1.75112
C	1.64427	-3.99441	-2.31659
H	3.88073	-3.92996	-2.22218
H	-0.341391	-3.0706	-1.75923
H	1.39074	-4.88789	-2.86651
N	2.89159	1.1393	1.47802
C	3.14235	2.02852	2.48458
C	1.92691	2.49558	2.92196
H	4.15001	2.24056	2.80767
C	0.960008	1.82906	2.13385
H	1.74727	3.21205	3.70905
H	-0.116029	1.90132	2.17014
N	1.40232	-2.08307	-1.14551
N	1.53589	1.01105	1.2645
C	-2.9181	2.41	1.35118
I	1.26964	-2.27943	2.24671
C	-2.23876	1.65021	0.394859
C	1.57143	2.21125	-1.65041
C	0.770632	3.0793	-0.900826
C	2.54517	2.76643	-2.50111
C	0.938138	4.46131	-0.998591
H	-0.007672	2.68061	-0.264008
C	2.72818	4.14315	-2.56946
H	3.14249	2.10004	-3.11552
C	1.92587	5.01807	-1.81974
H	0.28744	5.11815	-0.425293
H	3.49343	4.55044	-3.22723
O	1.64632	0.137308	-2.7197
C	2.13416	6.51237	-1.89131
H	2.98951	6.82462	-1.27692
H	2.33912	6.83963	-2.91687
H	1.25599	7.05747	-1.5305
C	-1.38481	-0.347334	-1.72746
H	-0.632705	-0.70377	-2.4368
H	-1.65245	0.663879	-2.04396
3III
C	-0.846459	0.875953	1.23096
C	0.176347	-0.30503	1.03986
C	0.147708	4.46049	0.227148
C	0.94692	4.85766	1.30255
C	1.15864	3.9294	2.33266
C	0.588999	2.66092	2.2832
H	-1.04213	2.93218	-0.677387
H	-0.058098	5.1646	-0.57663
H	1.76121	4.21164	3.19407
H	0.752878	1.97053	3.10563
S	-3.53375	1.7078	1.01224
C	-4.94142	0.839444	0.294265
C	-5.56047	-0.183319	1.01378
C	-5.40289	1.20883	-0.970689
C	-6.64695	-0.849647	0.448134
H	-5.20537	-0.43306	2.00846
C	-6.48799	0.5301	-1.52208
H	-4.9293	2.02887	-1.50056
C	-7.12208	-0.510388	-0.826708
H	-7.13914	-1.64077	1.00884
H	-6.85342	0.817544	-2.50505
C	-8.27995	-1.25691	-1.4466
H	-8.91572	-0.589966	-2.03887
H	-7.92319	-2.04712	-2.1207
H	-8.90418	-1.73413	-0.684277
O	-3.58651	1.51156	2.47441
O	-3.51952	3.0622	0.43268
C	-0.206625	2.25846	1.1985
H	-1.17411	0.715448	2.27125
C	1.56719	6.23471	1.35687
H	2.63791	6.20235	1.11083
H	1.08789	6.91778	0.647724
H	1.48211	6.67528	2.35717
C	4.50534	0.295574	0.211535
C	5.69428	0.148937	0.931257
C	6.04621	-1.14254	1.31932
C	5.23902	-2.23109	0.991953
C	4.07347	-1.9636	0.269299
N	3.72004	-0.734539	-0.100514
H	6.95644	-1.30194	1.88916
H	6.3105	1.00006	1.19318
H	5.49984	-3.2354	1.302
N	4.0467	1.53137	-0.270709
C	4.71186	2.72396	-0.394459
C	2.70535	2.82208	-1.32735
C	3.87571	3.58004	-1.06793
H	5.71483	2.85709	-0.018931
H	1.79676	3.11451	-1.83101
H	4.07344	4.60582	-1.34102
N	3.18557	-2.96735	-0.153662
C	3.37563	-4.32335	-0.227708
C	2.26572	-4.84791	-0.843822
H	4.27749	-4.79213	0.135032
C	1.43836	-3.73004	-1.11988
H	2.07431	-5.88631	-1.07014
H	0.468597	-3.69706	-1.59393
N	2.81043	1.5948	-0.847037
N	1.99133	-2.60282	-0.70334
Co	1.59984	-0.289825	-0.623834
I	0.155916	-0.108156	-2.85205
C	-0.413723	3.18168	0.169187
C	-0.360828	-1.69668	1.27848
C	-1.25454	-2.36556	0.426505
C	0.057885	-2.36239	2.44283
C	-1.72701	-3.63891	0.744849
H	-1.53341	-1.91573	-0.521744
C	-0.41902	-3.63373	2.75528
H	0.762974	-1.86692	3.10374
C	-1.32879	-4.29375	1.91796
H	-2.41168	-4.13678	0.060934
H	-0.083045	-4.12081	3.66882
O	1.40057	-0.07808	1.3731
C	-1.87673	-5.65484	2.27867
H	-2.15915	-6.22409	1.38631
H	-1.14632	-6.24651	2.84168
H	-2.77479	-5.56903	2.90558
C	-2.1165	0.725488	0.383621
H	-2.48078	-0.29975	0.442748
H	-1.97341	0.976631	-0.66993
1III
C	1.10765	1.52662	-1.02264
C	-0.382877	1.05077	-1.25771
C	2.4123	4.73194	0.683002
C	1.50155	5.70252	0.260811
C	0.460434	5.28444	-0.580628
C	0.325724	3.95324	-0.964212
H	3.0559	2.69606	0.603981
H	3.25204	5.02104	1.3118
H	-0.259727	6.01485	-0.94488
H	-0.497719	3.67741	-1.61207
S	3.62754	0.192286	-0.848265
C	4.12933	-1.29966	0.020884
C	3.74906	-2.55073	-0.469434
C	4.90458	-1.18588	1.17503
C	4.14242	-3.69585	0.217787
H	3.16707	-2.62491	-1.3819
C	5.29039	-2.34343	1.84979
H	5.21469	-0.205381	1.52059
C	4.90988	-3.61127	1.38943
H	3.84851	-4.67164	-0.160727
H	5.8996	-2.26067	2.74658
C	5.29757	-4.86003	2.1452
H	6.16007	-4.68442	2.79615
H	4.47004	-5.20451	2.77917
H	5.54612	-5.68066	1.46327
O	3.51696	-0.128969	-2.28677
O	4.52502	1.27739	-0.403179
C	1.22814	2.96992	-0.520801
H	1.54036	1.53176	-2.03148
C	1.62743	7.14665	0.687766
H	0.840177	7.42615	1.40098
H	2.59172	7.338	1.17006
H	1.53932	7.82735	-0.167617
C	-3.15345	0.420562	2.60392
C	-4.26086	0.266619	3.43682
C	-5.32653	-0.486844	2.93932
C	-5.26825	-1.07227	1.67257
C	-4.10523	-0.862462	0.932952
N	-3.09861	-0.115003	1.38583
H	-6.21027	-0.630303	3.55274
H	-4.29528	0.700685	4.4286
H	-6.08688	-1.67131	1.29274
N	-1.9843	1.11865	2.91309
C	-1.65259	1.85926	4.01329
C	-0.025636	1.89254	2.50984
C	-0.399625	2.37175	3.78767
H	-2.32933	1.96115	4.84768
H	0.873207	2.10478	1.95571
H	0.176179	3.00918	4.4413
N	-3.81977	-1.407	-0.320812
C	-4.4892	-2.33968	-1.06395
C	-3.68042	-2.66274	-2.12536
H	-5.46741	-2.69195	-0.774777
C	-2.50969	-1.88619	-1.95911
H	-3.8911	-3.36421	-2.91824
H	-1.62365	-1.85534	-2.5733
N	-0.971893	1.13044	1.98164
N	-2.59003	-1.12671	-0.875302
Co	-1.45545	0.051211	0.291331
I	-0.347745	-2.23757	1.34802
C	2.28486	3.39366	0.296301
C	-0.612999	0.523675	-2.65252
C	0.306741	-0.293354	-3.33468
C	-1.78731	0.891698	-3.3327
C	0.041713	-0.740866	-4.62985
H	1.24287	-0.583373	-2.8693
C	-2.0368	0.453965	-4.6312
H	-2.50171	1.52679	-2.81957
C	-1.13051	-0.375912	-5.30644
H	0.771063	-1.37687	-5.1273
H	-2.95202	0.764099	-5.13256
O	-1.39919	1.67045	-0.713417
C	-1.38606	-0.825431	-6.72616
H	-0.944137	-1.80856	-6.92282
H	-2.45848	-0.88543	-6.94277
H	-0.948255	-0.12481	-7.45032
C	1.92301	0.472606	-0.230916
H	1.44804	-0.507812	-0.303935
H	2.01751	0.692137	0.834686
2TS1
Co	0.077894	-3e-06	-0.621921
C	-2.12095	-1.3e-05	-1.00766
C	-0.789563	-1.1e-05	-2.14796
C	0.854423	-1.20999	3.42734
C	0.610772	-1.15335	2.05447
N	0.471734	5e-06	1.38961
H	1.1577	1.3e-05	5.17772
H	0.950475	2.15491	3.94726
H	0.950513	-2.15489	3.94726
N	0.513204	2.29637	1.24569
C	0.783048	3.60864	1.54053
C	0.301646	3.35006	-0.605737
C	0.6486	4.31652	0.371016
H	1.05991	3.92429	2.53432
H	0.12732	3.48028	-1.66475
H	0.792538	5.37747	0.23082
N	0.513238	-2.29636	1.2457
C	0.783095	-3.60862	1.54054
C	0.648648	-4.31651	0.37103
H	1.05996	-3.92427	2.53433
C	0.30168	-3.35006	-0.605727
H	0.792595	-5.37747	0.230839
H	0.12735	-3.48029	-1.66474
N	0.220385	2.13877	-0.077118
N	0.220411	-2.13877	-0.077113
C	0.610754	1.15337	2.05447
I	2.67899	1.1e-05	-1.38204
C	0.854402	1.21001	3.42733
C	-2.808	1.2028	-0.781478
C	-2.80799	-1.20283	-0.781457
C	-4.12293	1.20134	-0.317792
H	-2.31286	2.15068	-0.968713
C	-4.12292	-1.20138	-0.317771
H	-2.31284	-2.1507	-0.968677
C	-4.80434	-1.9e-05	-0.077841
H	-4.63116	2.14793	-0.143441
H	-4.63113	-2.14797	-0.143402
C	-6.24084	-1.4e-05	0.389376
H	-6.46813	-0.8869	0.990782
H	-6.46807	0.886794	0.99092
H	-6.93381	7.6e-05	-0.462934
C	0.9708	1.1e-05	4.1086
O	-1.02808	-2.3e-05	-3.30784
4TS1
Co	0.4723	-0.071447	-0.763032
C	-1.88013	0.081371	-1.27327
C	-0.282002	0.168149	-2.53083
C	-0.560711	-0.902004	3.41418
C	-0.249815	-0.956467	2.05375
N	0.038488	0.133834	1.34338
H	-0.787515	0.441639	5.07397
H	-0.227121	2.47505	3.7564
H	-0.800233	-1.79185	3.9824
N	0.4106	2.38822	1.07953
C	0.659924	3.70456	1.37156
C	0.986245	3.28491	-0.777916
C	1.02957	4.31302	0.196734
H	0.567977	4.09302	2.37391
H	1.21815	3.33113	-1.83284
H	1.30192	5.34826	0.055581
N	-0.191831	-2.1545	1.3218
C	-0.326507	-3.45053	1.74974
C	-0.099573	-4.25819	0.662568
H	-0.558193	-3.69	2.77576
C	0.178118	-3.36784	-0.404392
H	-0.119594	-5.33735	0.635641
H	0.428256	-3.58882	-1.4326
N	0.614448	2.1322	-0.244961
N	0.119253	-2.10766	-0.005974
C	0.057961	1.32869	1.93347
I	3.18019	-0.417576	-0.68374
C	-0.236355	1.49919	3.28755
C	-2.52548	1.29085	-0.983095
C	-2.66639	-1.07808	-1.31359
C	-3.89586	1.33557	-0.707462
H	-1.9635	2.22361	-0.987509
C	-4.036	-1.03741	-1.042
H	-2.21527	-2.03444	-1.5742
C	-4.6739	0.17084	-0.725966
H	-4.3717	2.29087	-0.487789
H	-4.62278	-1.95451	-1.086
C	-6.15102	0.210939	-0.406667
H	-6.71175	-0.514114	-1.00752
H	-6.34253	-0.029532	0.648593
H	-6.57506	1.20339	-0.594571
C	-0.549919	0.354017	4.01844
O	-0.641082	0.337509	-3.63155
3TS1''
C	-1.001	-1.10213	0.42238
Co	0.965248	0.226354	0.035271
C	0.981606	-1.26498	1.35228
C	-1.12036	-3.41033	-2.58487
C	-1.02266	-2.26702	-1.79323
H	-1.39721	-3.72435	1.25337
H	-1.57037	-5.71744	-0.145607
H	-1.05368	-3.31306	-3.66695
H	-0.870685	-1.2994	-2.26499
S	-3.587	-0.991063	1.6836
C	-4.00502	0.481171	0.740536
C	-4.021	0.430767	-0.655972
C	-4.31953	1.6593	1.42069
C	-4.3268	1.58524	-1.37183
H	-3.80471	-0.499865	-1.16989
C	-4.63244	2.80389	0.68585
H	-4.34536	1.66059	2.50599
C	-4.62893	2.7884	-0.715901
H	-4.32343	1.55348	-2.45795
H	-4.8905	3.72168	1.20918
C	-4.92795	4.03632	-1.5114
H	-4.02058	4.40827	-2.00384
H	-5.66487	3.84075	-2.29891
H	-5.31689	4.83676	-0.874029
O	-4.076	-2.16369	0.940254
O	-4.00617	-0.759016	3.08054
C	-1.11712	-2.34043	-0.389534
H	-1.2169	-0.222672	-0.190671
C	-1.47154	-5.9083	-2.87635
H	-0.947653	-5.79847	-3.83232
H	-1.0796	-6.80038	-2.37486
H	-2.52759	-6.10543	-3.10633
C	2.75994	2.56521	0.792016
C	3.91122	3.34041	0.944419
C	5.0651	2.9032	0.296792
C	5.05217	1.74341	-0.473788
C	3.84762	1.03984	-0.55368
N	2.74139	1.43479	0.082351
H	5.98274	3.47538	0.390732
H	3.91662	4.24407	1.54035
H	5.94413	1.40521	-0.985474
N	1.52192	2.93353	1.35162
C	1.16369	4.12392	1.93124
C	-0.577517	2.7744	1.74066
C	-0.180545	4.05311	2.20079
H	1.87569	4.91938	2.08503
H	-1.56514	2.33455	1.73812
H	-0.797472	4.8154	2.65249
N	3.69723	-0.121078	-1.32664
C	4.57261	-0.689914	-2.21881
C	3.922	-1.75259	-2.79365
H	5.56206	-0.291894	-2.38031
C	2.63562	-1.76175	-2.19685
H	4.30809	-2.42474	-3.54542
H	1.80207	-2.42667	-2.37758
N	0.445142	2.10201	1.2318
N	2.50368	-0.781743	-1.31801
C	-1.41131	-4.75104	-0.619491
I	0.039561	1.61876	-2.30297
C	-1.31225	-3.61379	0.177553
C	-1.32023	-4.67598	-2.01599
C	1.54588	-2.53473	1.10846
C	1.13199	-0.744616	2.65574
C	2.26764	-3.20934	2.08713
H	1.42021	-3.00299	0.138786
C	1.8679	-1.42563	3.63358
H	0.683078	0.207214	2.92355
C	2.44886	-2.66877	3.37265
H	2.69854	-4.18157	1.85196
H	1.97286	-0.98104	4.62199
C	3.21427	-3.42472	4.43304
H	2.67045	-4.32076	4.76094
H	4.18998	-3.76273	4.06191
H	3.38903	-2.80465	5.31853
C	-1.73684	-1.01865	1.73894
H	-1.48891	-0.107262	2.28609
H	-1.53894	-1.86036	2.40874
1TS1''
C	0.634093	1.15359	0.49378
Co	-0.983579	-0.351387	-0.039164
C	-1.10564	1.03417	1.4165
C	1.12621	3.29199	-2.61868
C	0.986014	2.19271	-1.77134
H	0.362766	3.84854	1.12582
H	0.599986	5.77027	-0.370702
H	1.35321	3.12572	-3.66986
H	1.0819	1.18823	-2.17887
S	3.32465	1.45285	1.55512
C	3.89084	-0.097937	0.838646
C	3.8069	-0.30031	-0.542272
C	4.41824	-1.08211	1.67759
C	4.22707	-1.51537	-1.07726
H	3.42513	0.484165	-1.18681
C	4.84675	-2.28878	1.1216
H	4.50532	-0.88791	2.74185
C	4.74984	-2.52726	-0.256838
H	4.13725	-1.683	-2.14679
H	5.26896	-3.05476	1.768
C	5.19718	-3.83835	-0.857838
H	4.37688	-4.31909	-1.40412
H	6.01474	-3.68695	-1.57339
H	5.54917	-4.53412	-0.089741
O	3.62672	2.53102	0.601775
O	3.83323	1.50849	2.93987
C	0.705414	2.35816	-0.404158
H	0.989365	0.289595	-0.091543
C	1.19012	5.7934	-3.04485
H	0.940299	5.55421	-4.08436
H	0.572525	6.64334	-2.73367
H	2.2353	6.13092	-3.03177
C	-2.49328	-2.58079	0.801976
C	-3.59864	-3.41226	0.952738
C	-4.76798	-3.04276	0.281804
C	-4.80932	-1.89549	-0.514457
C	-3.6454	-1.13515	-0.595089
N	-2.53184	-1.4642	0.06716
H	-5.65384	-3.66283	0.371566
H	-3.55653	-4.31166	1.55518
H	-5.70813	-1.61719	-1.05129
N	-1.21822	-2.78754	1.33805
C	-0.671212	-3.85497	1.99369
C	0.879264	-2.34021	1.51637
C	0.671647	-3.59542	2.1328
H	-1.27193	-4.70143	2.28888
H	1.8039	-1.79956	1.38261
H	1.41406	-4.22446	2.59975
N	-3.45496	0.013812	-1.36341
C	-4.25912	0.628448	-2.28264
C	-3.52199	1.64275	-2.84338
H	-5.26726	0.288919	-2.46426
C	-2.25529	1.58074	-2.21643
H	-3.83902	2.33457	-3.60896
H	-1.38234	2.19432	-2.37995
N	-0.259651	-1.85008	1.04072
N	-2.21092	0.599846	-1.32402
C	0.706715	4.76635	-0.776311
I	0.071506	-1.82672	-2.42356
C	0.571958	3.67196	0.075469
C	0.992543	4.60147	-2.13796
C	-1.90543	2.18391	1.20884
C	-1.12395	0.521661	2.74287
C	-2.70274	2.72826	2.215
H	-1.91166	2.66782	0.240652
C	-1.92314	1.07311	3.74146
H	-0.524091	-0.343677	3.00382
C	-2.73642	2.19018	3.50698
H	-3.3081	3.60403	1.98469
H	-1.9097	0.619082	4.73153
C	-3.56941	2.80786	4.6047
H	-3.94465	2.04885	5.30126
H	-2.99038	3.52912	5.1987
H	-4.43293	3.34626	4.19793
C	1.49577	1.25605	1.75032
H	1.4101	0.377093	2.38954
H	1.23606	2.12339	2.36437
3TS1'
C	1.29449	0.957268	0.00102
Co	-1.07505	-0.241458	-0.116436
C	-1.41664	0.723348	1.57235
C	0.592141	3.28785	-2.84939
C	0.84414	2.13163	-2.12513
H	1.03388	3.52445	0.990759
H	0.583288	5.54095	-0.307129
H	0.476703	3.22289	-3.92927
H	0.901064	1.17514	-2.63537
S	3.57984	1.23289	1.6328
C	4.36983	-0.081589	0.691381
C	4.61599	0.095335	-0.672577
C	4.71884	-1.2696	1.33597
C	5.19949	-0.942523	-1.3961
H	4.36786	1.03768	-1.1493
C	5.30555	-2.29678	0.595598
H	4.5563	-1.36886	2.40469
C	5.54538	-2.15447	-0.778471
H	5.39288	-0.809069	-2.45758
H	5.59076	-3.21985	1.09466
C	6.14996	-3.28021	-1.58342
H	6.90198	-2.9086	-2.28824
H	6.62696	-4.02463	-0.938163
H	5.38114	-3.79581	-2.17348
O	3.91553	2.5155	0.989977
O	3.87174	1.00169	3.0602
C	1.01179	2.16669	-0.710828
H	1.49627	0.077021	-0.605001
C	0.263925	5.80234	-3.01217
H	1.21439	6.30887	-3.23063
H	-0.219199	5.59188	-3.97225
H	-0.360497	6.51662	-2.46359
C	-2.53181	-2.69519	0.789379
C	-3.61879	-3.52902	1.06014
C	-4.87681	-3.08816	0.651721
C	-5.02832	-1.86824	-0.006218
C	-3.87403	-1.11337	-0.219596
N	-2.67076	-1.51689	0.186686
H	-5.74891	-3.7053	0.843354
H	-3.49866	-4.47828	1.56693
H	-6.0023	-1.52959	-0.336505
N	-1.20136	-3.02802	1.10183
C	-0.692061	-4.22062	1.54611
C	0.918261	-2.75421	1.16405
C	0.672208	-4.078	1.60356
H	-1.32805	-5.06402	1.76507
H	1.86827	-2.2533	1.04074
H	1.39488	-4.8205	1.90731
N	-3.86155	0.116814	-0.899707
C	-4.8799	0.779785	-1.53341
C	-4.32956	1.88921	-2.12729
H	-5.89339	0.410567	-1.51822
C	-2.9495	1.83012	-1.81235
H	-4.8424	2.63739	-2.71301
H	-2.15066	2.5016	-2.09502
N	-0.206569	-2.12263	0.862823
N	-2.67279	0.765308	-1.076
C	0.651221	4.58395	-0.819787
I	-0.482061	-1.53552	-2.52716
C	0.90381	3.43926	-0.081302
C	0.492772	4.54057	-2.21782
C	-1.76134	2.08785	1.5931
C	-1.35055	0.093211	2.83041
C	-2.00199	2.78025	2.7845
H	-1.83745	2.6438	0.662366
C	-1.59639	0.77901	4.02439
H	-1.08706	-0.959427	2.90074
C	-1.92176	2.14026	4.02702
H	-2.25949	3.83832	2.74408
H	-1.52877	0.243643	4.97103
C	-2.14985	2.89321	5.31798
H	-2.57392	2.24413	6.09273
H	-1.21137	3.30129	5.71833
H	-2.83352	3.73778	5.17514
C	1.75975	0.919009	1.41135
H	1.59323	-0.049067	1.88612
H	1.30536	1.67926	2.05164
1TS1'
C	1.71725	0.914371	0.153775
Co	-1.72507	-0.515177	-0.481182
C	-1.50572	0.692769	1.06753
C	1.78815	3.87597	-2.11063
C	1.68901	2.5723	-1.65485
H	2.29904	3.15303	1.66231
H	2.46549	5.44321	0.826687
H	1.65473	4.08131	-3.17096
H	1.47301	1.7663	-2.35034
S	3.64586	0.066361	2.06336
C	4.22355	-1.13603	0.857186
C	4.7101	-0.697746	-0.377205
C	4.15546	-2.49642	1.16059
C	5.11568	-1.64155	-1.3188
H	4.78426	0.3643	-0.584332
C	4.57116	-3.42672	0.207218
H	3.80576	-2.80925	2.13931
C	5.04629	-3.01659	-1.04666
H	5.49682	-1.30556	-2.27999
H	4.5348	-4.48784	0.442869
C	5.46084	-4.0275	-2.08942
H	4.66753	-4.16812	-2.83524
H	6.35682	-3.70135	-2.62885
H	5.6698	-5.00427	-1.64157
O	4.44688	1.29367	1.90193
O	3.56404	-0.612598	3.37252
C	1.85338	2.25474	-0.271536
H	1.54894	0.167563	-0.614006
C	2.22961	6.35015	-1.74329
H	1.88622	7.08524	-1.00635
H	3.28268	6.58157	-1.95933
H	1.66819	6.50882	-2.67059
C	-3.17537	-2.38856	1.00573
C	-4.2578	-2.87527	1.72549
C	-5.48723	-2.22184	1.56354
C	-5.6049	-1.10557	0.720632
C	-4.46756	-0.693871	0.043029
N	-3.29067	-1.34398	0.159593
H	-6.3545	-2.56971	2.11399
H	-4.15683	-3.72163	2.39518
H	-6.54854	-0.583727	0.610931
N	-1.85693	-2.85149	1.03094
C	-1.2663	-3.95437	1.58501
C	0.232497	-2.73091	0.484969
C	0.070641	-3.90231	1.25554
H	-1.84029	-4.67672	2.14501
H	1.11702	-2.34107	0.00472
H	0.834122	-4.61684	1.52339
N	-4.33748	0.395046	-0.822506
C	-5.24049	1.25742	-1.38033
C	-4.53328	2.09797	-2.21206
H	-6.29409	1.18928	-1.15633
C	-3.18547	1.68636	-2.11814
H	-4.93186	2.89781	-2.81778
H	-2.30661	2.06385	-2.61928
N	-0.928932	-2.0916	0.350088
N	-3.06601	0.663264	-1.27734
C	2.24043	4.63797	0.130357
I	-0.367552	-0.794745	-2.81029
C	2.13724	3.34297	0.607566
C	2.07129	4.93987	-1.23453
C	-1.40637	2.08067	0.882404
C	-1.54306	0.234935	2.39237
C	-1.34225	2.96155	1.96422
H	-1.33829	2.49739	-0.119304
C	-1.49045	1.11723	3.47906
H	-1.59817	-0.828687	2.61484
C	-1.39082	2.49847	3.28691
H	-1.23629	4.02823	1.77176
H	-1.5191	0.717048	4.49172
C	-1.3521	3.45798	4.45449
H	-2.33402	3.91814	4.6323
H	-1.05783	2.95095	5.37979
H	-0.642898	4.27556	4.27962
C	1.88271	0.439475	1.5361
H	1.3599	-0.501533	1.72559
H	1.57369	1.16149	2.29923
3TS2'
C	-1.00092	1.10217	-0.422496
Co	0.965196	-0.22647	-0.035122
C	0.981678	1.26478	-1.35217
C	-1.12029	3.4106	2.58458
C	-1.0226	2.26723	1.79303
H	-1.39706	3.72433	-1.25369
H	-1.57018	5.71753	0.145131
H	-1.05363	3.31341	3.66667
H	-0.870665	1.29964	2.26486
S	-3.58687	0.991085	-1.68382
C	-4.00496	-0.481072	-0.740671
C	-4.02118	-0.430515	0.655826
C	-4.31932	-1.65929	-1.42075
C	-4.32707	-1.58492	1.37176
H	-3.80502	0.500184	1.16967
C	-4.6323	-2.8038	-0.685837
H	-4.34498	-1.6607	-2.50605
C	-4.62903	-2.78816	0.715914
H	-4.32389	-1.55304	2.45787
H	-4.89026	-3.72166	-1.20911
C	-4.92807	-4.03603	1.51149
H	-4.02055	-4.40834	2.00341
H	-5.66448	-3.84025	2.29942
H	-5.31762	-4.83629	0.874278
O	-4.07587	2.16377	-0.940578
O	-4.00598	0.758951	-3.08076
C	-1.11704	2.34054	0.389328
H	-1.21695	0.22278	0.190604
C	-1.47146	5.90859	2.87586
H	-0.947612	5.79884	3.83186
H	-1.07951	6.80064	2.37432
H	-2.52752	6.10573	3.1058
C	2.76002	-2.56526	-0.791858
C	3.91135	-3.34036	-0.944297
C	5.06521	-2.90308	-0.296675
C	5.0522	-1.74331	0.473924
C	3.84762	-1.03982	0.553845
N	2.7414	-1.43484	-0.082167
H	5.98289	-3.47519	-0.390643
H	3.91682	-4.244	-1.54026
H	5.94416	-1.40505	0.985592
N	1.52202	-2.93364	-1.35146
C	1.16383	-4.12409	-1.93099
C	-0.577422	-2.77462	-1.74052
C	-0.180404	-4.05335	-2.20055
H	1.87586	-4.91954	-2.08471
H	-1.56506	-2.33479	-1.73803
H	-0.797303	-4.8157	-2.65219
N	3.69715	0.121088	1.3268
C	4.57249	0.689966	2.21898
C	3.92183	1.75262	2.7938
H	5.56196	0.291985	2.3805
C	2.63547	1.76172	2.19698
H	4.30789	2.4248	3.54557
H	1.8019	2.42662	2.37768
N	0.445212	-2.10215	-1.23171
N	2.50357	0.781702	1.31815
C	-1.41117	4.75117	0.619093
I	0.039121	-1.61871	2.30292
C	-1.31213	3.61385	-0.177861
C	-1.32012	4.67622	2.0156
C	1.54612	2.53445	-1.10828
C	1.13209	0.744434	-2.65565
C	2.26806	3.20897	-2.08687
H	1.42046	3.00269	-0.138593
C	1.86816	1.42537	-3.63341
H	0.683108	-0.207351	-2.9235
C	2.44927	2.66843	-3.37241
H	2.69912	4.18112	-1.85164
H	1.97316	0.980782	-4.62181
C	3.21468	3.42437	-4.4328
H	3.39152	2.80354	-5.31735
H	2.66973	4.31909	-4.76247
H	4.18935	3.76448	-4.06092
C	-1.73671	1.01861	-1.73908
H	-1.48879	0.107157	-2.28613
H	-1.53874	1.86024	-2.40897
1TS2'
C	0.633972	1.15363	0.493771
Co	-0.983562	-0.351488	-0.039173
C	-1.10577	1.03399	1.41655
C	1.12594	3.29234	-2.6185
C	0.985847	2.19298	-1.77126
H	0.362238	3.84849	1.12601
H	0.599284	5.77037	-0.370356
H	1.35301	3.12618	-3.66968
H	1.08189	1.18853	-2.17885
S	3.32452	1.45302	1.55507
C	3.89082	-0.097739	0.838624
C	3.80686	-0.300159	-0.542286
C	4.41836	-1.08183	1.67758
C	4.22714	-1.51519	-1.07725
H	3.42497	0.484253	-1.18683
C	4.84697	-2.28848	1.1216
H	4.50545	-0.887598	2.74182
C	4.75005	-2.527	-0.256824
H	4.1373	-1.68285	-2.14678
H	5.26928	-3.05439	1.76801
C	5.19754	-3.83806	-0.857798
H	5.54996	-4.53363	-0.089724
H	4.37717	-4.31908	-1.40374
H	6.01481	-3.68656	-1.57367
O	3.62649	2.53119	0.601696
O	3.83311	1.50872	2.93981
C	0.705157	2.35828	-0.404068
H	0.989304	0.289708	-0.09163
C	1.18956	5.79377	-3.04448
H	0.938724	5.55496	-4.08383
H	0.57273	6.644	-2.73258
H	2.23496	6.13068	-3.03224
C	-2.49308	-2.58105	0.801846
C	-3.59837	-3.41263	0.952555
C	-4.76773	-3.0432	0.281615
C	-4.80915	-1.8959	-0.514599
C	-3.64531	-1.13545	-0.595174
N	-2.53172	-1.46444	0.06708
H	-5.65354	-3.66336	0.371334
H	-3.5562	-4.31205	1.55497
H	-5.70798	-1.61766	-1.05144
N	-1.21801	-2.78772	1.33792
C	-0.670898	-3.85515	1.99347
C	0.879433	-2.34021	1.51629
C	0.671935	-3.59548	2.13261
H	-1.27154	-4.70169	2.28858
H	1.80402	-1.79945	1.38258
H	1.41441	-4.2245	2.5995
N	-3.45495	0.013558	-1.36345
C	-4.25913	0.628164	-2.28267
C	-3.52208	1.64256	-2.84334
H	-5.26724	0.288554	-2.46432
C	-2.25539	1.58063	-2.21637
H	-3.83916	2.33439	-3.60891
H	-1.38249	2.1943	-2.37985
N	-0.259528	-1.85014	1.04068
N	-2.21096	0.599702	-1.324
C	0.706165	4.76649	-0.776037
I	0.071768	-1.82648	-2.42361
C	0.571509	3.67202	0.075655
C	0.992078	4.60176	-2.13768
C	-1.90569	2.18364	1.20892
C	-1.124	0.521454	2.74291
C	-2.70304	2.72789	2.2151
H	-1.912	2.66757	0.240735
C	-1.92322	1.0728	3.74152
H	-0.524029	-0.343818	3.00382
C	-2.73663	2.18978	3.50708
H	-3.3085	3.60359	1.98482
H	-1.90971	0.618761	4.73158
C	-3.56966	2.80736	4.60482
H	-3.94423	2.04838	5.30178
H	-2.99087	3.52918	5.19839
H	-4.43361	3.34511	4.19814
C	1.49565	1.25608	1.75029
H	1.41005	0.377085	2.38948
H	1.2359	2.12338	2.36439
3TS3
C	-1.04705	1.30806	-0.114601
C	1.34527	-0.041697	-1.57266
Co	0.711554	-0.82008	0.13267
C	0.431972	4.49004	2.35659
C	0.142397	3.21794	2.88297
C	-0.344398	2.1969	2.07972
H	-0.446744	3.89642	-0.883062
H	0.418231	5.67123	0.551469
H	0.291943	3.03211	3.94473
H	-0.554966	1.22182	2.51101
S	-3.14536	2.1857	-1.81489
C	-4.27818	1.10588	-0.928597
C	-4.4565	1.26765	0.448578
C	-4.96973	0.118294	-1.63149
C	-5.31955	0.408848	1.12506
H	-3.93873	2.06286	0.974157
C	-5.83673	-0.727415	-0.937625
H	-4.84108	0.035618	-2.70603
C	-6.01644	-0.603975	0.447188
H	-5.45766	0.528211	2.19669
H	-6.3875	-1.49106	-1.48163
C	-6.92814	-1.54223	1.20146
H	-6.34625	-2.26665	1.78571
H	-7.56613	-0.997842	1.90674
H	-7.57572	-2.10576	0.522534
O	-3.17904	3.50734	-1.16318
O	-3.42667	2.04958	-3.2564
C	-0.559771	2.39331	0.685799
H	-1.42389	0.442434	0.428337
C	0.918681	5.60941	3.24329
H	0.076021	6.17257	3.66823
H	1.50836	5.22949	4.08493
H	1.53605	6.32406	2.68809
C	1.24005	-3.48107	-1.08919
C	1.96546	-4.60909	-1.48204
C	3.28188	-4.70972	-1.03425
C	3.83992	-3.72725	-0.215056
C	3.02473	-2.64512	0.117267
N	1.77616	-2.52725	-0.32986
H	3.87967	-5.56912	-1.32123
H	1.5296	-5.38044	-2.10436
H	4.86013	-3.80697	0.139237
N	-0.108086	-3.26612	-1.41324
C	-0.975625	-4.08354	-2.09128
C	-2.002	-2.27932	-1.32766
C	-2.20576	-3.47698	-2.0586
H	-0.65542	-5.01829	-2.52418
H	-2.72658	-1.52314	-1.06137
H	-3.12553	-3.83934	-2.49272
N	3.42057	-1.59146	0.961839
C	4.53074	-1.4827	1.7569
C	4.3903	-0.329547	2.49008
H	5.30818	-2.23068	1.74868
C	3.14695	0.212686	2.08651
H	5.07773	0.066214	3.22259
H	2.64885	1.1079	2.43086
N	-0.742527	-2.15138	-0.945475
N	2.56457	-0.54426	1.16818
C	0.213287	4.69393	0.982927
I	-0.398323	-1.81138	2.5035
C	-0.268939	3.68319	0.164235
C	2.39648	1.03663	-1.70943
C	2.63812	2.00605	-0.729847
C	3.14293	1.08963	-2.90156
C	3.59593	2.99985	-0.934645
H	2.05528	2.00423	0.181322
C	4.11139	2.06829	-3.09057
H	2.93821	0.3547	-3.67366
C	4.35619	3.04323	-2.10928
H	3.74969	3.7574	-0.169439
H	4.68173	2.08815	-4.01727
O	0.951442	-0.5828	-2.59711
C	5.41808	4.09733	-2.31615
H	5.29288	4.93468	-1.62213
H	6.42363	3.68513	-2.15648
H	5.3935	4.49597	-3.33684
C	-1.45929	1.4385	-1.53526
H	-1.49348	0.478091	-2.05257
H	-0.821584	2.10857	-2.12101
1TS3
C	-0.365552	1.20411	-0.605145
C	1.13745	0.167952	-1.46887
Co	0.458879	-0.885373	0.081277
C	0.545269	4.73469	1.77234
C	-0.016773	3.58881	2.34695
C	-0.295037	2.4557	1.57928
H	0.772931	3.5969	-1.43275
H	1.25057	5.57669	-0.083009
H	-0.259703	3.58468	3.40794
H	-0.748403	1.58685	2.05382
S	-2.71325	2.35881	-1.86959
C	-3.84308	1.27335	-0.983311
C	-3.86623	1.28159	0.414336
C	-4.71268	0.457109	-1.70972
C	-4.74676	0.435741	1.08393
H	-3.21248	1.94959	0.965197
C	-5.59589	-0.376432	-1.0214
H	-4.70411	0.499607	-2.79424
C	-5.61916	-0.40875	0.380117
H	-4.75216	0.426442	2.1704
H	-6.28303	-1.00644	-1.58152
C	-6.55138	-1.33352	1.12559
H	-5.9864	-2.10701	1.6607
H	-7.13864	-0.788415	1.87391
H	-7.24933	-1.83413	0.447144
O	-2.59181	3.60375	-1.09341
O	-3.15787	2.39703	-3.27704
C	-0.012437	2.41726	0.202673
H	-1.01813	0.570815	0.024416
C	0.808371	5.97818	2.58899
H	0.016507	6.72492	2.44193
H	0.849799	5.7538	3.66025
H	1.75455	6.45432	2.30605
C	1.13838	-3.38924	-0.967886
C	1.92455	-4.51058	-1.21804
C	3.14548	-4.59827	-0.543984
C	3.54888	-3.60689	0.353863
C	2.68972	-2.52602	0.53285
N	1.53251	-2.42154	-0.12952
H	3.78732	-5.45651	-0.713896
H	1.60187	-5.28674	-1.9011
H	4.48856	-3.67866	0.887659
N	-0.128233	-3.12737	-1.48593
C	-0.969488	-3.86961	-2.26931
C	-1.96367	-2.01135	-1.56712
C	-2.15393	-3.17881	-2.34615
H	-0.661969	-4.81567	-2.68754
H	-2.66418	-1.21841	-1.35343
H	-3.04548	-3.46845	-2.88106
N	2.86904	-1.45267	1.40511
C	3.76864	-1.24558	2.41363
C	3.3662	-0.11455	3.08182
H	4.59658	-1.91857	2.57542
C	2.18999	0.314791	2.42524
H	3.84253	0.344148	3.93493
H	1.56018	1.1655	2.63726
N	-0.744115	-1.98058	-1.05671
N	1.89034	-0.48619	1.41224
C	0.820242	4.70037	0.397382
I	-1.15653	-1.70274	2.33143
C	0.545328	3.5738	-0.371326
C	2.53756	0.766508	-1.41157
C	3.06002	1.61963	-0.428874
C	3.39263	0.402399	-2.47171
C	4.37412	2.08409	-0.504152
H	2.44335	1.95042	0.390814
C	4.70578	0.856663	-2.53389
H	2.99703	-0.240497	-3.24985
C	5.22401	1.7134	-1.55198
H	4.74044	2.75605	0.269336
H	5.33834	0.548769	-3.36447
O	0.78816	-0.292893	-2.56247
C	6.63607	2.24197	-1.64291
H	7.32193	1.48994	-2.04931
H	6.68997	3.1171	-2.30461
H	7.01365	2.55236	-0.662807
C	-1.0923	1.48374	-1.91431
H	-1.28095	0.56762	-2.47337
H	-0.513358	2.13404	-2.57786
3TS4
C	-0.971464	0.59012	-0.59546
C	1.06918	0.708715	-1.26704
Co	0.771558	-0.970055	-0.113025
C	-1.68461	4.85227	-0.153075
C	-1.81801	3.97087	0.924872
C	-1.58706	2.60387	0.768454
H	-0.781768	2.57351	-2.52516
H	-1.20316	4.97065	-2.2521
H	-2.11563	4.35555	1.89838
H	-1.71705	1.94237	1.62227
S	-3.3742	0.095541	-2.14513
C	-4.24522	-0.229321	-0.604223
C	-4.73015	0.842985	0.144897
C	-4.45381	-1.5482	-0.193009
C	-5.4281	0.5845	1.32521
H	-4.56765	1.857	-0.203429
C	-5.14865	-1.78668	0.990286
H	-4.08206	-2.37308	-0.791005
C	-5.64747	-0.727979	1.76493
H	-5.81327	1.41636	1.91056
H	-5.30608	-2.81181	1.31633
C	-6.42629	-1.00469	3.02985
H	-5.95896	-1.80011	3.6213
H	-6.5018	-0.111625	3.65868
H	-7.44877	-1.33245	2.79995
O	-3.63195	1.50019	-2.51026
O	-3.70569	-0.987307	-3.09051
C	-1.20613	2.06073	-0.469222
H	-1.25144	0.098257	0.339668
C	-1.94971	6.33164	-0.000892
H	-2.12506	6.60191	1.04571
H	-1.10596	6.93077	-0.365365
H	-2.83263	6.64066	-0.575566
C	3.7297	-1.64143	-0.391122
C	5.09253	-1.72466	-0.096952
C	5.50238	-1.29065	1.16167
C	4.57494	-0.823867	2.09154
C	3.23644	-0.793118	1.69739
N	2.83576	-1.15488	0.476348
H	6.55388	-1.33304	1.4277
H	5.80422	-2.12215	-0.809325
H	4.88645	-0.504155	3.07774
N	3.17915	-2.08574	-1.60123
C	3.79258	-2.61043	-2.71216
C	1.58733	-2.62062	-2.92976
C	2.79649	-2.96203	-3.58853
H	4.86592	-2.69041	-2.78694
H	0.567846	-2.73341	-3.27016
H	2.91382	-3.40444	-4.56646
N	2.19429	-0.412649	2.56044
C	2.22793	-0.154386	3.90693
C	0.928557	0.034343	4.311
H	3.15238	-0.144284	4.46282
C	0.152505	-0.136313	3.1383
H	0.580508	0.251027	5.30991
H	-0.921175	-0.098829	3.01939
N	1.82199	-2.09822	-1.73961
N	0.915477	-0.399095	2.0883
C	-1.30955	4.31167	-1.39298
I	-0.65821	-3.20826	0.608684
C	-1.0748	2.95138	-1.5515
C	1.93524	1.79948	-0.67787
C	1.83454	2.29545	0.628211
C	2.94446	2.32073	-1.50794
C	2.71288	3.27689	1.08625
H	1.04499	1.94425	1.27806
C	3.82648	3.28974	-1.03971
H	3.01154	1.95877	-2.52862
C	3.7296	3.78678	0.268318
H	2.59534	3.66498	2.09601
H	4.59642	3.67786	-1.7039
O	1.04709	0.566204	-2.48526
C	4.69678	4.8292	0.778314
H	4.28317	5.37637	1.63193
H	5.6405	4.37319	1.10839
H	4.94833	5.55755	-0.000697
C	-1.5848	-0.139719	-1.77349
H	-1.50109	-1.22229	-1.64413
H	-1.10219	0.129588	-2.71882
1TS4
C	-0.891692	0.522831	-0.540898
C	0.961906	0.900007	-1.18178
Co	1.07175	-0.742776	-0.062718
C	-2.51243	4.55817	-0.297672
C	-2.59039	3.67206	0.781109
C	-2.06604	2.3809	0.69018
H	-0.883925	2.50445	-2.48417
H	-1.82637	4.7646	-2.33189
H	-3.07666	3.98824	1.70178
H	-2.17749	1.70387	1.5347
S	-3.24675	-0.375778	-2.05892
C	-4.1439	-0.671154	-0.528408
C	-4.89546	0.362604	0.029406
C	-4.10628	-1.93603	0.065464
C	-5.61505	0.122095	1.20069
H	-4.91445	1.33189	-0.456334
C	-4.82268	-2.1545	1.23921
H	-3.52791	-2.73781	-0.380903
C	-5.58925	-1.13321	1.8224
H	-6.20722	0.92316	1.63703
H	-4.78608	-3.13442	1.70853
C	-6.38339	-1.39587	3.0806
H	-6.72891	-0.463909	3.53934
H	-7.26992	-2.00751	2.86742
H	-5.78795	-1.94058	3.8222
O	-3.6598	0.941522	-2.57324
O	-3.38661	-1.57746	-2.9076
C	-1.43233	1.92979	-0.477488
H	-1.05032	0.05143	0.433377
C	-3.08425	5.95421	-0.215842
H	-3.89131	6.09849	-0.945445
H	-3.4939	6.16193	0.778165
H	-2.32153	6.71384	-0.428883
C	3.59861	-1.76929	-0.770846
C	4.9639	-2.01668	-0.652564
C	5.61033	-1.5198	0.481553
C	4.90391	-0.819686	1.46296
C	3.5429	-0.627272	1.2501
N	2.91967	-1.06803	0.147715
H	6.67405	-1.69166	0.608684
H	5.50274	-2.58	-1.40453
H	5.39518	-0.449645	2.35455
N	2.76386	-2.21188	-1.79333
C	3.00731	-2.99792	-2.88715
C	0.852233	-2.48886	-2.73129
C	1.80099	-3.19155	-3.51224
H	4.00061	-3.35114	-3.11765
H	-0.21051	-2.40135	-2.89313
H	1.61214	-3.76213	-4.4088
N	2.64647	-0.011628	2.12597
C	2.78027	0.421387	3.41556
C	1.52294	0.764291	3.85493
H	3.74033	0.436646	3.90785
C	0.658452	0.498816	2.76937
H	1.25362	1.14524	4.82829
H	-0.41264	0.613896	2.70742
N	1.42958	-1.89937	-1.69452
N	1.33524	0.03717	1.72637
C	-1.89331	4.10173	-1.4718
I	-0.088194	-3.00677	1.19982
C	-1.36402	2.81987	-1.56386
C	1.73835	2.08345	-0.619307
C	1.43817	2.83376	0.52604
C	2.90164	2.42427	-1.33382
C	2.27231	3.87157	0.941161
H	0.531468	2.64109	1.0814
C	3.73963	3.45081	-0.90488
H	3.13279	1.87316	-2.23932
C	3.44018	4.19962	0.240924
H	1.99942	4.44666	1.82388
H	4.63532	3.6829	-1.47807
O	0.988078	0.745836	-2.4058
C	4.32115	5.34573	0.680278
H	4.27094	5.50054	1.76374
H	5.36901	5.17465	0.409675
H	4.01464	6.28734	0.20472
C	-1.46356	-0.379483	-1.61898
H	-1.29974	-1.42343	-1.3445
H	-0.984501	-0.177144	-2.58422
3TS2
C	-0.892447	1.31574	1.3739
C	0.706974	-0.623451	1.25481
C	0.339948	4.81721	0.635704
C	1.31153	4.99812	1.63003
C	1.54317	3.93109	2.51536
C	0.829215	2.74549	2.41973
H	-1.15602	3.55416	-0.228522
H	0.122951	5.63325	-0.051151
H	2.29025	4.04118	3.29943
H	1.02992	1.93798	3.11677
S	-3.59541	1.83845	0.818057
C	-4.78311	0.909694	-0.168321
C	-5.41424	-0.204609	0.38615
C	-5.04759	1.3051	-1.48108
C	-6.31487	-0.93152	-0.391392
H	-5.2143	-0.477981	1.41722
C	-5.94805	0.565222	-2.24489
H	-4.56879	2.19091	-1.88538
C	-6.58947	-0.565135	-1.71665
H	-6.8179	-1.7942	0.039299
H	-6.16051	0.872667	-3.26604
C	-7.53936	-1.37772	-2.56483
H	-8.24078	-1.94854	-1.94765
H	-8.12049	-0.739716	-3.23949
H	-6.9917	-2.09579	-3.18965
O	-3.88293	1.56755	2.23904
O	-3.58404	3.2236	0.30417
C	-0.155548	2.55387	1.41642
H	-0.98523	0.79608	2.32071
C	2.05403	6.30497	1.77565
H	2.00354	6.90056	0.857609
H	1.63153	6.91833	2.5836
H	3.11167	6.14426	2.01761
C	4.42118	0.403777	-0.532471
C	5.78104	0.424762	-0.214752
C	6.36882	-0.786243	0.144859
C	5.61798	-1.95985	0.180556
C	4.26517	-1.86338	-0.153375
N	3.6875	-0.711144	-0.49704
H	7.42187	-0.81478	0.406892
H	6.35524	1.34255	-0.231522
H	6.06643	-2.90136	0.471512
N	3.71186	1.54522	-0.935276
C	4.17479	2.77827	-1.31552
C	1.98642	2.62053	-1.61667
C	3.0907	3.49695	-1.75498
H	5.22164	3.03373	-1.25982
H	0.946986	2.78738	-1.85205
H	3.08583	4.5109	-2.12521
N	3.40068	-2.96888	-0.168549
C	3.68702	-4.30685	-0.069715
C	2.49895	-4.97955	-0.217638
H	4.69417	-4.66548	0.076499
C	1.5253	-3.96614	-0.407457
H	2.34735	-6.04852	-0.197887
H	0.45989	-4.06193	-0.557826
N	2.36122	1.45192	-1.12224
N	2.06934	-2.76094	-0.377459
Co	1.51343	-0.472928	-0.58464
I	-0.091913	-0.834359	-2.70438
C	-0.373596	3.62776	0.51913
C	-0.160917	-1.63808	1.92165
C	-1.16253	-2.30733	1.20325
C	0.003239	-1.9298	3.28628
C	-1.97982	-3.24318	1.83703
H	-1.27853	-2.10301	0.141291
C	-0.8214	-2.85841	3.91276
H	0.785241	-1.41722	3.83959
C	-1.83059	-3.52827	3.2015
H	-2.74842	-3.7585	1.26485
H	-0.685351	-3.07131	4.97136
O	1.76694	-0.233707	1.77697
C	-2.74501	-4.50865	3.89753
H	-2.20904	-5.08954	4.65662
H	-3.56548	-3.98826	4.40983
H	-3.19661	-5.21016	3.18821
C	-1.97214	1.02293	0.397211
H	-2.2138	-0.041678	0.394399
H	-1.74913	1.32615	-0.629047
1TS2
C	-0.685084	1.40993	1.19169
C	1.15788	-0.437122	1.09517
C	0.233712	4.9377	0.183325
C	1.24072	5.24952	1.10531
C	1.60912	4.25057	2.02712
C	0.988619	3.01248	2.04083
H	-1.20063	3.51894	-0.524965
H	-0.088795	5.69471	-0.529526
H	2.38573	4.46421	2.76
H	1.28311	2.26811	2.77264
S	-3.46459	1.76285	0.974703
C	-4.71253	0.775851	0.126174
C	-5.19903	-0.384906	0.729699
C	-5.16317	1.16972	-1.13518
C	-6.14291	-1.1579	0.05482
H	-4.85611	-0.658213	1.7225
C	-6.10569	0.384498	-1.79676
H	-4.79452	2.09048	-1.5754
C	-6.60454	-0.791679	-1.21767
H	-6.53395	-2.05668	0.526293
H	-6.46475	0.69241	-2.77601
C	-7.60176	-1.65226	-1.95746
H	-8.28141	-1.04587	-2.56587
H	-7.09271	-2.34904	-2.63685
H	-8.20536	-2.25099	-1.26738
O	-3.58445	1.48425	2.41856
O	-3.57784	3.14529	0.464549
C	-0.041832	2.68532	1.11311
H	-0.620481	0.913678	2.15191
C	1.87805	6.61767	1.14572
H	1.67934	7.18124	0.227515
H	1.49326	7.21638	1.98319
H	2.96601	6.55565	1.27543
C	4.18526	0.440239	-0.372781
C	5.49833	0.507847	0.085881
C	6.09868	-0.685356	0.495495
C	5.40951	-1.905	0.436537
C	4.10476	-1.86754	-0.036299
N	3.51931	-0.726487	-0.424617
H	7.11913	-0.668896	0.863781
H	6.03246	1.44936	0.130205
H	5.87557	-2.83132	0.750194
N	3.40463	1.48168	-0.854054
C	3.68098	2.79229	-1.14463
C	1.6213	2.25884	-1.79396
C	2.56315	3.31327	-1.74797
H	4.63374	3.23415	-0.896248
H	0.624121	2.23895	-2.20368
H	2.41986	4.32696	-2.08712
N	3.22934	-2.94806	-0.194818
C	3.39642	-4.2988	-0.077327
C	2.22024	-4.88611	-0.487823
H	4.32582	-4.72227	0.272013
C	1.36836	-3.81994	-0.851918
H	1.99927	-5.94209	-0.525774
H	0.359601	-3.83891	-1.23577
N	2.12941	1.15046	-1.26545
N	1.97315	-2.64982	-0.67528
Co	1.68419	-0.709604	-0.87008
I	-0.332988	-0.903324	-2.57474
C	-0.382941	3.68939	0.166623
C	0.313539	-1.48226	1.78216
C	-0.728673	-2.17346	1.15046
C	0.555471	-1.73627	3.1448
C	-1.50468	-3.0891	1.86044
H	-0.92873	-1.9932	0.098942
C	-0.220816	-2.65363	3.84508
H	1.35587	-1.19396	3.63852
C	-1.26964	-3.34432	3.21828
H	-2.31142	-3.61177	1.35058
H	-0.016416	-2.83516	4.89853
O	2.03361	0.143741	1.72043
C	-2.13649	-4.30753	3.994
H	-1.5557	-4.85861	4.74226
H	-2.9331	-3.77593	4.53178
H	-2.61922	-5.03566	3.33357
C	-1.85303	1.02153	0.373203
H	-2.03861	-0.053163	0.427962
H	-1.79097	1.30489	-0.680816
